# Supplementary material for: A simple 3D cellular chemotaxis assay and analysis workflow suitable for a wide range of migrating cells
Source: MethodsX. 2019 Nov 16;6:2807–21. doi: 10.1016/j.mex.2019.11.001 (PMC6909357; doi:10.1016/j.mex.2019.11.001)
Supplement: Supplementary file 2 [file mmc2.zip › mmc2.txt]

input = getDirectory("Choose a Source Directory");
output = getDirectory("Choose Destination Directory for Avg projection ");
finaloutput = getDirectory("Choose Destination Directory for background subtracted images ");
filename = getFileList(input); 

// set batch mode to not see the images when opened
setBatchMode(true);

for (i=0; i<filename.length; i++) { 
       if(endsWith(filename[i], ".tif")) { 
                open(input+filename[i]); 
                run("Z Project...", "projection=[Average Intensity]"); 
                saveAs("tiff", output + getTitle); 
              close(); close(); 
        } 
 } 


// get a list of all files in the two folders
listx = getFileList(input);
listy = getFileList(output);

// stop the macro if the number of images is not the same
if (listx.length != listy.length) {
	exit("number of images is not equal");
}

// set batch mode to not see the images when opened
setBatchMode(true);

// start a for loop to process all image pairs one by one
for (i=0; i<listx.length; i++) {
	
	// get the paths to an image pair
	incomingx = input+File.separator+listx[i];
	incomingy = output+File.separator+listy[i];

	// open the image at list position i and rename them
	open(incomingx);
	title1 = getTitle();
	 print("now working on..." + title1);
	// rename("XX");
	open(incomingy);
	title2 = getTitle();
	// rename("Y");

	imageCalculator("Subtract create stack", title1, title2);
	print("Background subtracted..." + title1);
	//rename("result");

	//enhance contrast
	run("Enhance Contrast...", "saturated=0.1 normalize process_all");
	print("Enhanced contrast..." + title1);

  	//save the image
     	saveAs("tiff", finaloutput + getTitle);
     	print("Done for current image");
  
  	//close all open images
     	run("Close All");

}
