# Supplementary material for: A simple 3D cellular chemotaxis assay and analysis workflow suitable for a wide range of migrating cells
Source: MethodsX. 2019 Nov 16;6:2807–21. doi: 10.1016/j.mex.2019.11.001 (PMC6909357; doi:10.1016/j.mex.2019.11.001)
Supplement: Supplementary file 3 [file mmc3.zip]

Archive with 1 entries (1 files):
- mmc3.xlsm
