# Supplementary material for: A simple 3D cellular chemotaxis assay and analysis workflow suitable for a wide range of migrating cells
Source: MethodsX. 2019 Nov 16;6:2807–21. doi: 10.1016/j.mex.2019.11.001 (PMC6909357; doi:10.1016/j.mex.2019.11.001)
Supplement: Supplementary file 3 [file mmc3.zip › mmc3.xlsm]

## Sheet: Control1
			FRAMES	X	Y
			87	1147.52	1671.76
			88	1157.8	1677.43
			89	1166.77	1682.71
			90	1172.5	1679.64
			91	1171.81	1681.4
			92	1170.01	1684.84
			93	1171.74	1670.16
			94	1169.84	1689.48
			95	1173.49	1695.5
			96	1164.97	1699.1
			97	1165.04	1706.67
			98	1160.54	1712
			99	1154.5	1714.35
			100	1140.55	1710.57
			101	1145.83	1705.76
			102	1143.22	1713.68
			103	1151.15	1709.22
			104	1140.16	1707.53
			105	1140.55	1700.76
			106	1152.87	1691.25
			107	1163.89	1681.46
			108	1177.61	1686.48
			109	1165.65	1686.92
			110	1164.5	1680.45
			111	1162.99	1681.38
			112	1171.61	1687.99
			113	1177.92	1682.33
			114	1189.34	1683.17
			115	1191.08	1681.28
			116	1190.21	1673.29
			117	1185.04	1681.11
			118	1178.55	1690.92
			119	1171.46	1696.73
			120	1177.9	1703.62
			121	1166.72	1696.69
			122	1162.98	1706.82
			123	1158.98	1720.11
			124	1156.49	1714.69
			125	1151.46	1706.17
			126	1150.52	1707.41
			127	1147.09	1705.65
			128	1149.99	1696.37
			129	1144.88	1685.84
			130	1132.02	1685
			131	1142.9	1710.11
			132	1147.27	1712.32
			133	1144.16	1706.39
			134	1125.97	1706.14
			135	1123.85	1697.43
			1	545.554	339.734
			2	534.922	332.253
			3	536.073	334.053
			4	530.401	338.979
			5	536.683	337.133
			6	527.657	340.761
			7	505.409	384.649
			8	507.821	392.166
			9	509.748	389.6
			10	533.712	352.389
			11	565.287	355.878
			12	561.469	366.093
			13	552.764	361.925
			14	550.225	362.399
			15	561.913	354.791
			16	560.847	349.416
			17	571.047	354.257
			18	575.11	363.561
			19	579.408	364.622
			20	589.559	361.463
			21	589.53	355.612
			22	590.922	349.109
			23	597.673	343.522
			24	604.067	347.54
			25	597.599	337.102
			26	600.298	339.448
			27	597.6	331.46
			28	601.762	328.667
			29	601.183	327.397
			30	591.28	323.204
			31	593.303	326.83
			32	601.092	336.959
			33	597.361	341.11
			34	604.371	337.383
			35	602.254	339.181
			36	599.756	342.929
			37	600.186	342.544
			38	607.066	330.552
			39	604.964	334.203
			40	598.862	341.986
			41	591.846	349.477
			42	594.243	333.856
			43	587.693	329.978
			44	593.624	322.763
			45	601.002	321.777
			46	611.849	330.199
			47	613.876	331.229
			48	616.459	334.482
			49	618.534	326.445
			50	606.422	336.261
			51	610.802	338.436
			52	619.703	329.828
			53	622.336	332.42
			54	627.353	333.723
			55	618.593	326.623
			56	621.474	317.708
			57	613.722	312.603
			58	628.626	306.573
			59	647.932	293.891
			60	644.797	292.501
			61	645.226	292.733
			62	646.617	288.534
			63	640.713	284.825
			64	637.732	290.05
			65	632.113	281.735
			66	633.27	293.442
			67	635.012	289.081
			68	639.841	290.713
			69	642.639	287.004
			70	646.864	287.785
			71	654.367	285.864
			72	656.803	281.183
			73	656.179	282.774
			74	662.566	282.608
			75	670.127	276.372
			76	685.696	274.761
			77	693.881	273.075
			78	693.833	270.715
			79	699.174	266.794
			80	705.287	265.612
			81	716.323	256.733
			82	707.797	253.591
			83	697.459	256.485
			84	682.036	241.329
			85	681.21	239.016
			86	685.995	237.981
			87	686.271	236.886
			88	684.979	234.529
			89	689.195	233.592
			90	691.388	235.775
			91	697.065	242.461
			92	703.293	242.527
			93	706.757	240.631
			94	706.289	245.264
			95	708.021	247.219
			96	706.628	248.775
			97	704.872	241.3
			98	707.544	236.256
			99	703.128	224.124
			100	706.603	228.558
			101	707.151	231.452
			102	708.483	231.326
			103	711.745	221.962
			104	713.197	223.996
			105	715.549	230.202
			106	716.784	226.225
			107	728.171	220.589
			108	733	213.417
			109	734.043	218.965
			110	737.035	222.811
			111	733.757	219.811
			112	723.841	220.747
			113	726.751	214.845
			114	731.503	216.879
			115	734.085	222.466
			116	739.775	218.76
			117	738.798	217.682
			118	739.898	221.131
			119	752.665	219.269
			120	751.027	215.658
			121	749.476	213.765
			122	747.159	210.222
			123	741.994	209.892
			124	740.775	210.936
			125	739.522	208.174
			126	739.138	209.366
			127	740.344	216.656
			128	740.732	221.016
			129	741.14	218.792
			130	736.146	223.541
			131	734.553	224.358
			1	1388.65	278.554
			2	1387.81	274.564
			3	1393.65	271.32
			4	1393.87	261.525
			5	1397.34	258.945
			6	1398.88	262.972
			7	1389.08	268.382
			8	1395.72	267.22
			9	1392.68	264.586
			10	1401.83	263.18
			11	1406.39	242.317
			12	1408.36	240.232
			13	1419.96	226.708
			14	1422.08	224.665
			15	1417.35	223.802
			16	1400.25	223.968
			17	1400.36	231.964
			18	1394.36	240.5
			19	1398.67	238.224
			20	1400.19	239.343
			21	1398.84	238.912
			22	1408.13	236.395
			23	1417.45	247.535
			24	1420.85	247.303
			25	1425.44	253.042
			26	1436.14	252.214
			27	1438.31	255.524
			28	1444.52	250.289
			29	1451.14	243.079
			30	1459.85	238.975
			31	1461.96	243.798
			32	1465.34	238.701
			33	1470.54	232.379
			34	1470.14	231.548
			35	1472.82	231.533
			36	1477.14	225.93
			37	1476.51	214.119
			38	1462.09	212.85
			39	1453.69	216.654
			40	1445.89	221.768
			41	1429.43	215.482
			42	1435.79	204.562
			43	1437.99	202.834
			44	1470.49	217.642
			45	1461.27	206.207
			46	1467.53	212.918
			47	1472.19	210.227
			48	1476.04	199.724
			49	1471.81	187.791
			50	1454.28	183.563
			51	1462.43	184.768
			52	1479.24	180.118
			53	1478.87	182.875
			54	1466.6	186.876
			55	1459.39	192.896
			56	1457.16	202.999
			57	1468.04	188.375
			58	1476.38	189.242
			59	1479.62	185.635
			60	1477.63	192.685
			61	1474.85	193.772
			62	1458.79	193.307
			63	1459.81	198.127
			64	1456.77	197.995
			65	1450.58	186.407
			66	1444.57	176.613
			67	1433.48	178.012
			68	1433.8	175.208
			69	1441.33	176.308
			70	1434.91	179.958
			71	1426.21	171.396
			72	1427.43	169.851
			73	1426.66	158.924
			74	1430.13	150.314
			75	1436.97	156.22
			76	1444.06	156.163
			77	1448.25	153.191
			78	1450.47	152.328
			79	1451.16	145.207
			80	1452.83	143.239
			81	1451.15	137.218
			82	1455.17	133.856
			83	1454.29	132.519
			84	1455.9	128.963
			85	1453.57	121.617
			86	1455.7	117.586
			87	1451.83	114.876
			88	1435.19	119.835
			89	1427.98	133.09
			90	1431.25	147.502
			91	1447.56	156.657
			92	1456.22	151.42
			93	1459.86	150.446
			94	1462.32	143.64
			95	1469.22	142.535
			96	1476.27	128.95
			97	1472.26	135.633
			98	1467.18	139.464
			99	1469.03	126.142
			100	1472.34	118.617
			101	1477.34	118.584
			102	1482.87	116.472
			103	1489.37	119.243
			104	1490.37	116.783
			105	1494.61	114.722
			106	1500.47	116.077
			107	1501.16	118.513
			108	1501.79	116.982
			109	1501.52	117.027
			110	1498.16	111.406
			111	1493.72	111.039
			112	1480.23	116.781
			113	1471.75	116.246
			114	1458	115.056
			115	1444.46	121.197
			116	1443.64	125.789
			117	1449.28	123.584
			118	1430.3	131.028
			119	1425.94	138.176
			1	582.223	1676.47
			2	575.006	1688.35
			3	570.768	1700.56
			4	566.395	1709.05
			5	571.134	1711.85
			6	581.352	1713.18
			7	593.714	1709
			8	602.211	1715.82
			9	605.882	1715.45
			10	601.77	1715.62
			11	592.45	1718.89
			12	601.117	1719.31
			13	599.694	1726.53
			14	604.471	1723.83
			15	620.305	1711.08
			16	629.506	1722.39
			17	635.173	1726.89
			18	641.864	1718.49
			19	651.411	1722.26
			20	662.142	1718.29
			21	669.34	1715.28
			22	675.885	1717.97
			23	682.882	1721.1
			24	695.304	1724.92
			25	702.114	1722.24
			26	696.936	1711.62
			27	699.119	1705.41
			28	689.839	1697.42
			29	685.279	1694.2
			30	672.266	1684.14
			31	677.213	1678.36
			32	680.321	1674.86
			33	696.003	1679.81
			34	703.849	1686.19
			35	711.58	1686.11
			36	710.629	1682.88
			37	702.206	1687.64
			38	703.161	1684.39
			39	703.879	1683.01
			40	711.567	1679.08
			41	713.093	1679.93
			42	703.996	1680.3
			43	696.267	1687.49
			44	694.313	1684.43
			45	699.765	1685.57
			46	700.947	1682.55
			47	705.324	1676.9
			48	704.063	1677.88
			49	701.007	1678.31
			50	702.083	1676.7
			51	698.118	1679.03
			52	696.877	1678.88
			53	700.404	1675.18
			54	705.618	1668.83
			55	703.432	1674.88
			56	701.146	1681.01
			57	699.674	1680.51
			58	695.978	1678.22
			59	694.626	1678.68
			60	696.872	1677.22
			61	696.27	1676.17
			62	693.085	1674.93
			63	694.81	1673.6
			64	704.107	1669.42
			65	710.425	1666.77
			66	707.266	1667.81
			67	705.334	1673.26
			68	701.342	1671.74
			69	704.47	1668.78
			70	704.381	1665.57
			71	705.369	1668.89
			72	700.512	1682.56
			73	699.567	1684.1
			74	699.087	1683.87
			75	693.62	1679.28
			76	697.655	1679.07
			77	694.886	1681.42
			78	697.698	1678.91
			79	694.194	1676.71
			80	686.666	1675.33
			81	693.494	1688.93
			82	690.979	1690.85
			83	689.915	1688.9
			84	695.94	1688.39
			85	693.133	1684.99
			86	694.792	1682.16
			87	697.238	1672.7
			88	694.531	1676.02
			89	686.582	1666.02
			90	688.892	1657.58
			91	691.552	1660.08
			92	686.272	1663.77
			93	689.075	1649.24
			94	678.285	1650.78
			95	662.568	1647.5
			96	667.353	1652.94
			97	659.062	1640.07
			98	655.244	1646.55
			99	657.092	1639.71
			100	659.437	1644.25
			101	672.325	1629.14
			102	662.493	1644.42
			103	674.046	1650.13
			104	672.337	1647.21
			105	673.406	1640.37
			106	674.073	1640.23
			107	674.966	1641.05
			108	687.3	1648.05
			109	694.675	1645.93
			110	701.27	1640.01
			111	702.768	1628.44
			112	705.863	1637.93
			113	715.153	1643.78
			114	713.938	1644.32
			115	712.032	1649.24
			116	716.573	1648.03
			117	731.165	1649.08
			118	735.637	1650.99
			119	745.236	1643.66
			120	718.875	1640.48
			121	716.697	1639.94
			122	718.319	1643.77
			123	726.766	1656.45
			124	711.578	1623.44
			125	710.652	1621.54
			126	706.568	1631.44
			127	714.423	1627.26
			1	86.943	380.872
			2	87.701	381.588
			3	85.781	384.658
			4	88.946	396.506
			5	88.722	391.465
			6	90.086	384.255
			7	99.242	379.878
			8	100.442	374.715
			9	107.676	378.131
			10	105.523	385.439
			11	100.143	394.958
			12	94.514	399.677
			13	95.13	394.411
			14	94.721	400.079
			15	93.006	394.864
			16	91.703	389.108
			17	90.114	383.51
			18	92.605	377.918
			19	94.598	373.221
			20	99.999	361.08
			21	106.07	357.584
			22	109.762	356.736
			23	105.864	362.687
			24	109.435	369.093
			25	104.119	361.853
			26	106.356	362.227
			27	104.327	353.326
			28	116.23	357.188
			29	120.837	353.953
			30	117.868	348.788
			31	119.788	345.227
			32	121.232	342.28
			33	123.402	341.457
			34	119.58	346.419
			35	124.87	339.384
			36	123.529	349.807
			37	124.798	341.615
			38	119.812	344.758
			39	123.41	335.932
			40	130.913	326.032
			41	133.401	321.077
			42	139.637	318.816
			43	142.47	317.636
			44	141.246	326.184
			45	142.807	326.676
			46	143.251	319.614
			47	141.03	335.355
			48	134.39	336.436
			49	125.589	341.941
			50	118.991	341.976
			51	119.156	334.727
			52	121.78	338.176
			53	117.573	341.571
			54	121.805	345.29
			55	127.422	341.209
			56	128.828	342.533
			57	134.477	345.567
			58	131.977	355.243
			59	126.421	359.495
			60	121.736	367.154
			61	120.432	370.007
			62	117.416	372.347
			63	114.364	375.739
			64	103.946	380.356
			65	104.842	386.682
			66	116.501	383.671
			67	123.837	385.385
			68	123.304	378.53
			69	122.308	377.287
			70	124.054	376.356
			71	122.612	383.793
			72	124.079	381.764
			73	124.021	383.744
			74	121.693	384.98
			75	125.112	385.551
			76	120.204	379.227
			77	113.24	371.569
			78	104.612	372.808
			79	103.088	357.827
			80	94.974	357.292
			81	87.232	355.458
			82	75.452	354.867
			83	72.846	355.226
			84	66.196	360.189
			85	56.242	359.559
			86	47.594	358.55
			87	47.708	353.84
			88	46.268	355.012
			89	50.569	352.439
			90	56.774	349.545
			91	57.734	345.022
			92	55.599	344.376
			93	59.496	348.375
			94	57.778	349.809
			95	58.199	344.048
			96	57.297	336.837
			97	57.841	329.976
			98	61.283	328.882
			99	62.703	323.727
			100	68.27	319.773
			101	71.858	318.589
			102	77.469	317.741
			103	76.615	312.233
			104	74.046	304.386
			105	73.346	296.664
			106	75.381	292.969
			107	81.397	282.616
			108	81.95	279.388
			109	83.929	279.062
			110	81.485	273.481
			111	75.02	264.16
			112	69.676	262.617
			113	76.675	252.037
			114	68.714	243.568
			115	61.172	243.271
			116	61.786	241.052
			117	63.067	232.648
			118	68.935	221.831
			119	83.05	200.552
			120	86.888	212.241
			121	86.69	209.136
			122	88.491	213.439
			123	95.432	217.114
			124	93.761	217.491
			125	102.681	223.435
			126	97.364	220.327
			127	107.653	224.602
			128	106.092	232.247
			129	99.674	226.397
			130	95.645	225.107
			131	93.792	230.872
			132	95.282	233.105
			1	555.889	338.784
			2	549.939	339.118
			3	555.63	343.688
			4	553.49	347.136
			5	549.781	345.58
			6	553.089	347.07
			7	556.59	345.032
			8	549.468	351.803
			9	552.212	352.528
			10	542.405	359.484
			11	535.838	357.999
			12	523.166	357.758
			13	516.194	356.381
			14	518.57	353.882
			15	520.556	360.079
			16	525.454	359.33
			17	527.82	356.364
			18	528.44	350.501
			19	531.038	341.163
			20	539.866	339.027
			21	532.685	331.603
			22	534.202	329.24
			23	537.551	323.454
			24	541.438	315.769
			25	544.752	313.886
			26	545.175	316.874
			27	561.324	319.906
			28	547.068	317.847
			29	546.731	318.327
			30	545.284	317.76
			31	541.716	322.079
			32	536.666	317.616
			33	538.24	316.264
			34	548.039	335.817
			35	547.076	337.166
			36	552.36	334.21
			37	552.93	328.285
			38	558.135	322.671
			39	556.572	333.575
			40	553.535	330.607
			41	554.213	329.478
			42	558.322	319.72
			43	568.432	320.105
			44	575.365	323.704
			45	577.546	329.581
			46	583.004	335.06
			47	580.327	333.891
			48	581.014	330.554
			49	581.542	333.1
			50	581.101	341.205
			51	579.968	340.889
			52	567.168	337.46
			53	560.8	336.306
			54	537.798	335.329
			55	541.946	330.061
			56	541.662	326.998
			57	548.874	322.069
			58	551.861	321
			59	546.443	321.41
			60	547.192	319.88
			1	0	1882.44
			2	8.424	1879.05
			3	17.383	1870.47
			4	24.277	1869.27
			5	28.176	1862.74
			6	34.729	1859.38
			7	46.111	1854.61
			8	49.298	1854.26
			9	54.815	1853.02
			10	61.399	1853.82
			11	65.582	1857.62
			12	75.373	1858.4
			13	80.872	1855.05
			14	87.12	1859.63
			15	93.311	1858.67
			16	98.129	1853.62
			17	107.308	1854.43
			18	108.651	1851.94
			19	112.233	1850.66
			20	119.37	1847.16
			21	132.317	1844.48
			22	142.795	1843.67
			23	146.581	1843.23
			24	155.257	1838.75
			25	158.564	1842.94
			26	162.33	1838.37
			27	177.974	1837.3
			28	183.313	1838.45
			29	188.603	1837.44
			30	194.944	1836.5
			31	200.311	1836.7
			32	208.674	1836.54
			33	211.422	1829.24
			34	216.132	1827.57
			35	216.164	1817.68
			36	217.486	1813.12
			37	225.295	1819.86
			38	230.215	1818.04
			39	232.432	1818.31
			40	231.325	1823.53
			41	232.74	1829.57
			42	243.726	1831.81
			43	250.349	1839.55
			44	254.719	1836.36
			45	260.135	1835.84
			46	266.874	1838.26
			47	265.282	1836.37
			48	264.099	1839.74
			49	255.398	1838.72
			50	246.694	1839.2
			51	248.65	1837.61
			52	254.39	1836.65
			53	255.934	1836.21
			54	252.164	1839.12
			55	257.873	1836.73
			56	257.549	1842.04
			57	260.518	1844.56
			58	261.061	1839.47
			59	257.411	1849.11
			60	256.837	1852.15
			61	268.181	1856.37
			62	269.742	1853.32
			63	275.675	1859.52
			64	270.49	1864.96
			65	268.572	1868.92
			66	273.845	1879.58
			67	267.613	1885.91
			68	275.294	1871.63
			69	274.61	1871.64
			70	277.633	1868.6
			71	272.102	1875.27
			72	272.742	1876.89
			73	262.07	1874.43
			74	257.885	1871.18
			75	248.367	1871.4
			76	241.997	1874.9
			77	239.581	1880.02
			78	251.67	1882.77
			79	249.715	1887.71
			80	241.227	1915.19
			81	245.783	1920.33
			82	244.289	1925.33
			83	255.785	1929.66
			84	265.618	1935.51
			85	270.753	1943.65
			86	274.784	1954.76
			87	276.994	1957.3
			88	285.795	1950.7
			89	289.43	1947.71
			90	287.189	1953.58
			91	284.687	1953.65
			92	276.422	1965.07
			93	277.168	1959.12
			94	272.916	1955.5
			95	275.037	1945.1
			96	276.849	1935.54
			97	266.971	1922.71
			98	267.114	1914.81
			99	268.214	1908.25
			100	262.291	1899.36
			101	262.264	1896.01
			102	264.939	1891.18
			103	274.038	1883.04
			104	286.309	1873.4
			105	300.637	1873.65
			106	311.949	1869.34
			107	315.591	1863.11
			108	313.678	1862.39
			109	312.736	1860.6
			110	313.453	1861.49
			111	312.768	1860.47
			112	313.838	1859.44
			113	311.362	1863.31
			114	312.304	1863.19
			115	312.926	1861.36
			116	314.301	1860.38
			117	318.231	1857.34
			118	319.335	1864.54
			119	314.268	1860.77
			120	313.471	1862.7
			121	303.533	1851.98
			122	298.155	1850.63
			123	298.202	1851.14
			124	296.966	1851.33
			125	297.53	1848.77
			126	299.708	1837.38
			1	206.979	1961.96
			2	218.025	1974.82
			3	220.465	1981.68
			4	228.211	1988.3
			5	238.589	1991.57
			6	243.49	1989.11
			7	252.738	1984.48
			8	256.776	1984.21
			9	267.497	1983.05
			10	275.967	1976.66
			11	280.127	1982.74
			12	285.972	1984.68
			13	292.997	1987.89
			14	298.089	1986.79
			15	304.25	1985.77
			16	309.043	1981.87
			17	312.693	1979.2
			18	302.27	1972.92
			19	300.557	1958.9
			20	297.873	1954.24
			21	307.329	1958.93
			22	310.039	1946.95
			23	313.19	1943.41
			24	307.293	1947.22
			25	302.252	1948.04
			26	298.736	1965.35
			27	293.033	1966.94
			28	298.52	1964.36
			29	304.794	1962.56
			30	314.332	1956.23
			31	313.335	1953.26
			32	312.595	1940.25
			33	315.741	1936.49
			34	311.834	1944.09
			35	317.835	1939.08
			36	335.862	1921.51
			37	335.08	1922.35
			38	334.105	1952.3
			39	332.42	1950.72
			40	333.506	1951.94
			41	336.335	1954.1
			42	335.476	1950.24
			43	335.932	1956.24
			44	334.217	1952.12
			45	334.378	1948.57
			46	336.641	1949.64
			47	338.24	1953.47
			48	338.85	1950.37
			49	339.345	1924.05
			50	340.238	1924.56
			51	338.204	1922.03
			52	338.267	1920.35
			1	95.832	1235.56
			2	104.55	1235.87
			3	114.048	1222.91
			4	124.597	1214.54
			5	136.77	1204.16
			6	147.966	1193.01
			7	177.432	1184.9
			8	185.066	1176.2
			9	192.464	1174.14
			10	200.518	1165.49
			11	216.424	1165.06
			12	222.894	1164.5
			13	219.114	1164.75
			14	217.673	1167.54
			15	216.356	1167.09
			16	219.851	1171.33
			17	218.6	1170.11
			18	220.519	1167.27
			19	217.368	1168.44
			20	216.809	1171.76
			21	219.25	1175.68
			22	222.178	1174.6
			23	218.255	1171.51
			24	218.382	1174.72
			25	215.266	1168.13
			26	218.992	1167.32
			27	218.874	1165.09
			28	216.154	1165.8
			29	214.398	1167.91
			30	214.155	1168.87
			31	212.447	1168.72
			32	211.922	1170.05
			33	210.125	1170.16
			34	209.486	1170.33
			35	211.303	1171.94
			36	214.536	1170.15
			37	215.795	1179.88
			38	218.167	1181.33
			39	215.822	1176.56
			40	211.706	1169.5
			41	210.391	1164.73
			42	207.689	1165.47
			43	207.34	1165.84
			44	209.333	1169.14
			45	211.474	1173.54
			46	214.221	1175.33
			47	212.16	1180.18
			48	217.95	1176.52
			49	218.528	1173.66
			50	217.863	1176.35
			51	219.583	1174.85
			52	220.773	1176.56
			53	216.594	1171.28
			54	214.556	1171.54
			55	211.554	1167.68
			56	213.96	1162.86
			57	235.773	1139.78
			58	236.053	1137.63
			59	241.274	1135.25
			60	245.206	1130.32
			61	252.067	1128.88
			62	253.581	1121.43
			63	252.861	1121.18
			64	255.804	1114.49
			65	249.857	1115.92
			66	258.107	1105.34
			67	262.019	1098.51
			68	246.404	1078.97
			69	248.04	1072.69
			70	258.895	1043.85
			71	264.553	1039.21
			72	271.04	1035.47
			73	278.721	1028.8
			74	287.089	1021.13
			75	292.623	1019.82
			76	303.565	1025.5
			77	317.926	1024.56
			78	330.506	1014.48
			79	337.446	1012.03
			80	343.027	979.907
			81	343.142	976.608
			82	345.076	972.422
			83	339.971	968.448
			84	335.574	968.351
			85	336.424	962.049
			86	333.376	959.435
			87	330.536	959.197
			88	334.533	953.587
			89	334.495	951.779
			90	336.875	948.764
			1	0	669.6
			2	0	665.28
			3	0	658.8
			4	10.683	649.335
			5	19.854	648.937
			6	29.642	648.274
			7	34.352	644.319
			8	40.503	641.292
			9	45.717	636.501
			10	49.938	631.685
			11	56.921	629.532
			12	66.282	626.904
			13	77.678	623.369
			14	81.368	621.536
			15	86.889	618.473
			16	96.866	616.543
			17	105.194	613.041
			18	118.355	606.391
			19	120.03	605.278
			20	121.246	602.228
			21	122.082	587.653
			22	123.003	583.13
			23	128.384	581.17
			24	135.409	573.363
			25	133.532	569.653
			26	135.55	575.18
			27	136.543	581.685
			28	142.809	583.341
			29	142.066	593.75
			30	154.596	583.984
			31	153.812	584.155
			32	160.523	570.471
			33	163.807	564.76
			34	158.059	568.098
			35	148.66	573.466
			36	146.814	570.411
			37	146.352	571.529
			38	147.637	569.404
			39	147.023	566.073
			40	148.986	565.163
			41	151.114	566.261
			42	147.328	568.05
			43	144.993	566.041
			44	145.204	568.817
			45	147.43	567.468
			46	146.959	568.579
			47	147.112	570.6
			48	151.621	570.932
			49	148.221	568.231
			50	151.18	566.843
			51	153.247	570.282
			52	153.702	574.891
			53	148.34	573.691
			54	146.73	572.139
			55	145.445	567.725
			56	143.841	564.565
			57	144.907	560.979
			58	147.385	566.858
			59	148.403	572.379
			60	145.81	572.986
			61	160.747	589.674
			62	160.911	594.496
			63	154.689	593.825
			64	154.066	592.594
			65	150.477	599.326
			66	153.532	596.899
			67	153.278	595.119
			68	156.151	595.148
			69	152.53	595.471
			70	153.141	591.104
			71	152.022	594.328
			72	149.048	596.272
			73	151.926	597.673
			74	153.613	596.224
			75	163.804	590.209
			76	162.834	592.775
			77	164.91	582.149
			78	170.921	584.437
			1	1880.29	615.673
			2	1874.84	619.758
			3	1886.16	623.857
			4	1896.67	627.797
			5	1891.4	627.485
			6	1892.76	632.558
			7	1908.75	627.14
			8	1928.68	608.046
			9	1933.4	604.496
			10	1935.37	611.623
			11	1937.6	624.71
			12	1947.25	629.928
			13	1961.24	634.666
			14	1974.13	631.1
			15	1978.87	637.61
			16	1971.43	647.697
			17	1973.86	657.835
			18	1973.18	659.329
			19	1984.24	664.663
			20	1974.1	673.296
			21	1967.28	650.398
			22	1975.67	660.426
			23	1961.92	653.489
			24	1958.95	636.877
			25	1944.35	644.539
			26	1945.85	645.288
			27	1943.65	642.299
			28	1969.77	624.486
			29	1973.22	598.925
			30	1973.91	592.063
			31	1964.64	583.392
			32	1970.6	572.761
			33	1967.68	574.024
			34	1962.37	562.685
			35	1949.93	560.247
			36	1965.44	574.474
			37	1970.68	570.718
			38	1945.53	561.471
			39	1950.7	587.332
			40	1948.54	579.637
			41	1949.09	587.113
			42	1951.37	593.507
			43	1946.27	597.073
			44	1952.45	608.23
			45	1944.62	598.195
			46	1933.84	592.22
			47	1915.95	595.75
			48	1905.92	578.157
			49	1903.79	567.392
			50	1905.27	558.345
			51	1913.35	553.283
			52	1919.37	552.409
			53	1927.87	553.856
			54	1928.74	556.068
			55	1930.19	557.373
			56	1922.37	556.214
			57	1928.34	551.551
			58	1935.1	547.14
			59	1945.01	547.227
			60	1947.8	548.766
			61	1927.85	545.152
			62	1933.9	551.583
			63	1936.01	553.642
			64	1953.01	543.285
			65	1949.55	533.778
			66	1950.98	538.158
			67	1911.89	523.316
			68	1900.18	523.188
			1	1900.22	1098
			2	1904.81	1095.07
			3	1905.55	1089.43
			4	1906.37	1088.4
			5	1905.92	1089.29
			6	1906.99	1086.97
			7	1906.85	1083.08
			8	1908.13	1085.72
			9	1908.16	1086.06
			10	1908.95	1090.54
			11	1906.55	1100.65
			12	1908.58	1089.77
			13	1906.25	1088.6
			14	1905.4	1090.75
			15	1903.94	1087.17
			16	1900.46	1089.27
			17	1901.59	1095.94
			18	1902.91	1094.25
			19	1903.93	1096.25
			20	1903.15	1095.97
			21	1904.86	1098.16
			22	1902.32	1096.81
			23	1903.43	1093.57
			24	1905.51	1096.73
			25	1906.42	1096.35
			26	1907.17	1095.26
			27	1908.75	1091.77
			28	1878.63	1106.21
			29	1882.92	1109.42
			30	1907.39	1090.39
			31	1903.83	1087.83
			32	1908.15	1092.7
			33	1885.01	1102.53
			34	1890.23	1104.93
			35	1887.38	1106.07
			36	1881.71	1103.43
			37	1886.06	1102.39
			38	1883.83	1093.62
			39	1886.42	1093.9
			40	1887.76	1090.77
			41	1889.4	1085.2
			42	1878.52	1091.63
			43	1882.72	1093.95
			44	1882.73	1096.45
			45	1881.94	1097.19
			46	1877.56	1078.2
			47	1879.69	1071.55
			48	1878.38	1073.84
			49	1876.87	1068.77
			50	1883.11	1066.3
			51	1882.22	1061.8
			52	1891.28	1060.25
			53	1889.85	1055.85
			54	1890.57	1054.18
			55	1889.32	1052.37
			56	1888.33	1056.88
			57	1888.9	1047.62
			58	1891.63	1044.28
			59	1892.39	1041.82
			60	1891.53	1048.46
			61	1894.31	1050.72
			62	1897.92	1046.79
			63	1898.38	1045.26
			64	1900.37	1039.4
			65	1907.93	1039.86
			66	1908.21	1032.91
			67	1911.94	1034.6
			68	1913.3	1031.51
			69	1918.23	1023.75
			70	1916.91	1020.21
			71	1920.67	1006.54
			72	1929.94	1007.36
			73	1943.57	998.114
			74	1957.05	989.923
			75	1960.02	987.932
			76	1961.29	980.95
			77	1967.1	979.092
			78	1975.46	979.181
			79	1977.61	973.123
			80	1975.55	969.199
			81	1983.01	957.746
			82	1979.72	955.476
			83	1978.83	949.648
			84	1983.61	944.144
			85	1989.93	943.24
			86	1990.79	928.866
			87	2004.47	920.003
			88	2001.98	910.949
			89	2010.51	910.786
			90	2014.26	905.515
			91	2010.9	895.919
			92	2017.03	893.399
			1	1853.76	2098.04
			2	1836.28	2102.6
			3	1833.6	2108.49
			4	1837.27	2109.42
			5	1845.24	2105.56
			6	1845.96	2095.59
			7	1843.87	2099.45
			8	1847.09	2087.23
			9	1847.75	2088.18
			10	1847.31	2082.37
			11	1845.23	2082.48
			12	1845.42	2079.25
			13	1847.28	2083.11
			14	1850.02	2082.36
			15	1855.84	2080.37
			16	1864.54	2080.91
			17	1873.86	2086.7
			18	1880.65	2091.62
			19	1888.39	2082.1
			20	1889.25	2086.61
			21	1897.58	2088.1
			22	1902.28	2087.39
			23	1904.53	2091.19
			24	1912.55	2086.95
			25	1916.1	2091.76
			26	1910.89	2089.55
			27	1913.54	2087.21
			28	1909.22	2099
			29	1916.82	2096.08
			30	1930.81	2090.33
			31	1936.16	2093.69
			32	1938.72	2092.11
			33	1936.37	2090.45
			34	1940.91	2090.28
			35	1940.99	2090.18
			36	1943.75	2086.29
			37	1947.4	2086.34
			38	1950.15	2076.53
			39	1952.21	2077.31
			40	1955.91	2077.46
			41	1959.5	2072.86
			42	1960.84	2068.9
			43	1969.9	2066.09
			44	1974.16	2063.64
			45	1973.69	2054.33
			46	1972.63	2050.94
			47	1972.72	2047.25
			48	1976.77	2051.86
			49	1972.33	2054.99
			50	1971.76	2058.33
			51	1977.72	2056.02
			52	1974.66	2062.52
			53	1978.49	2061.02
			54	1984.46	2056.19
			55	1987.89	2054.54
			56	1983.4	2057.83
			57	1989.43	2048.32
			58	1995.78	2044.81
			59	2000.6	2046.44
			60	2001.88	2046.92
			61	2008.88	2042.05
			62	2011.98	2038.29
			63	2013.1	2032.76
			64	2022.85	2031.88
			65	2023.49	2027.86
			66	2030.93	2028.18
			67	2033.38	2016.72
			68	2034.75	2012.63
			69	2033.44	2004.82
			70	2034.62	1998
			71	2032.34	1993.59
			72	2032.2	1987.98
			73	2029.51	1986.18
			74	2024.98	1983.82
			75	2027.83	1982.18
			76	2034.8	1977.43
			77	2038.78	1973.37
			78	2043.8	1969.32
			79	2044.75	1960.32
			80	2056.19	1954.13
			81	2048.66	1948.68
			82	2037.91	1946.01
			83	2028.92	1932.16
			84	2034.17	1924.59
			85	2031.17	1917.61
			86	2038.61	1906.54
			87	2038.81	1903.01
			88	2039.2	1897.04
			89	2042.83	1891.36
			90	2040.93	1887.38
			91	2031.45	1880.6
			92	2033.63	1872.79
			93	2032.87	1866.79
			94	2033.45	1864.64
			95	2036.92	1866.72
			96	2041.24	1863.66
			97	2046.07	1860.24
			98	2046.37	1863.34
			99	2053.34	1862.17
			100	2055.83	1866.72
			101	2054.83	1868.98
			102	2060.99	1868.88
			103	2059.17	1867.24
			104	2065.22	1866.93
			105	2069.05	1866.14
			106	2070.63	1861.98
			107	2069.85	1861.57
			108	2067.54	1871.01
			109	2064.32	1870.09
			110	2061.47	1867.76
			111	2068.89	1864.76
			112	2079.86	1866.21
			113	2077.79	1867.37
			114	2077.48	1865.74
			115	2081.13	1865.45
			116	2087.92	1868.35
			117	2087.22	1868.73
			118	2088.26	1866.88
			119	2084.18	1870.23
			120	2084.08	1865.12
			1	580.19	1191.07
			2	578.029	1192.67
			3	573.772	1196.12
			4	569.682	1196.12
			5	571.05	1201.96
			6	585.587	1207.72
			7	587.355	1209.37
			8	593.067	1206.88
			9	593.669	1203.58
			10	595.281	1207.21
			11	594.043	1210.27
			12	586.425	1213.83
			13	576.002	1213.44
			14	573.181	1206.8
			15	564.158	1201.23
			16	566.555	1202.3
			17	571.704	1203.55
			18	574.223	1199.54
			19	567.809	1173.32
			20	573.372	1167.39
			21	575.5	1172.09
			22	578.772	1176.44
			23	585.778	1178.28
			24	582.113	1179.18
			25	588.156	1185.51
			26	587.075	1188.68
			27	587.372	1188.93
			28	590.707	1190.71
			29	588.002	1192.32
			30	585.93	1194.32
			31	585.546	1187.36
			32	584.398	1188.58
			33	575.551	1200.53
			34	572.97	1205.97
			35	567.811	1210.41
			36	566.762	1212.59
			37	570.896	1213.89
			38	574.964	1212.64
			39	581.965	1221.8
			40	602.482	1209.76
			41	609.285	1205.38
			42	607.265	1198.78
			43	597.066	1196.24
			44	591.353	1196.12
			45	588.237	1200.87
			46	588.615	1209.81
			47	589.735	1211.74
			48	590.946	1209.1
			49	589.134	1212.61
			50	579.441	1211.8
			51	577.467	1205.76
			52	575.049	1201.57
			53	574.793	1195.33
			54	572.753	1192.24
			55	567.117	1186.63
			56	568.334	1186.81
			57	565.745	1194.53
			58	568.647	1186.3
			59	565.945	1182.92
			60	563.804	1177.42
			61	566.691	1172.04
			62	569.179	1170.36
			63	564.504	1177.58
			64	569.928	1183.29
			65	572.087	1180.42
			66	569.561	1169.5
			67	573.287	1163.76
			68	569.606	1165.04
			69	567.228	1170.83
			70	568.245	1176.4
			71	568.851	1177.62
			72	565.437	1180.16
			73	562.534	1180.8
			74	560.691	1185.46
			75	558.286	1192.38
			76	558.197	1200.27
			77	560.065	1190.95
			78	554.099	1190.68
			79	557.018	1181.23
			80	553.713	1175.2
			81	545.708	1166.87
			82	546.408	1162.56
			83	542.579	1147.98
			84	542.158	1138.12
			85	536.038	1130.64
			86	528.617	1121.02
			87	529.31	1118.99
			88	531.912	1113.18
			89	532.916	1127.82
			90	535.7	1128.08
			91	539.948	1123.18
			92	537.76	1116.25
			93	535.215	1115.87
			94	534.233	1119.21
			95	532.851	1110.71
			96	526.532	1096.78
			97	517.539	1092.95
			98	500.68	1092.41
			99	500.137	1090.23
			100	502.455	1090.78
			101	504.859	1099.19
			102	499.02	1102.12
			103	499.305	1111.38
			104	495.832	1119.87
			105	499.508	1125.32
			106	503.319	1132.78
			107	504.126	1140.49
			108	492.411	1140.44
			109	486.756	1137.39
			110	485.652	1124.28
			111	485.885	1124.94
			112	487.334	1115.61
			113	478.88	1108.89
			114	476.868	1104.61
			115	470.936	1099.72
			116	475.288	1085.28
			117	476.678	1086.49
			118	471.837	1087.54
			119	475.562	1097.13
			1	46.418	2065.51
			2	67.235	2043.61
			3	72.781	2037.12
			4	71.302	2029.57
			5	82.52	2017.11
			6	79.998	2008.75
			7	94.299	2016.37
			8	96.684	2016.63
			9	106.414	2007.13
			10	115.155	1997.42
			11	113.8	1988.25
			12	125.826	1987.55
			13	130.464	1993.39
			14	132.714	2002.68
			15	137.283	2010.8
			16	133.924	2017.25
			17	142.556	2017.78
			18	156.348	2019.82
			19	163.363	2018.7
			20	171.344	2017.29
			21	189.68	2019.25
			22	189.493	2016.58
			23	195.861	2012.5
			24	193.855	1998.08
			25	194.661	2007.58
			26	187.473	2003.91
			27	187.183	2027.42
			28	195.138	2030.95
			29	198.193	2031.58
			30	203.878	2025.33
			31	206.595	2030.17
			32	207.371	2034.13
			33	205.644	2028.9
			34	204.543	2019.61
			35	197.997	2024.7
			36	187.858	2023.79
			37	185.857	2030.34
			38	187.556	2025.99
			39	188.214	2022.43
			40	194.025	2019.38
			41	198.736	2015.28
			42	205.596	2016.26
			43	208.613	2015.11
			44	216.668	2005.3
			45	226.935	2002.77
			46	232.957	2010.4
			47	227.164	2007.86
			48	224.977	2004.72
			49	231.897	2001.23
			50	237.206	2003.68
			51	232.762	2006.95
			52	227.087	2004.91
			53	221.783	2005.9
			54	214.581	2011.96
			55	217.815	2017.29
			56	220.116	2015.33
			57	228.099	2008.64
			58	224.793	1983.76
			59	227.039	1993.04
			60	219.92	1987.85
			61	212.25	1985.44
			62	201.975	1994.05
			63	207.074	1998.22
			64	208.827	1994.02
			65	209.388	1988.21
			66	211.632	1980.4
			67	212.554	1984.54
			68	213.406	1975.13
			69	214.657	1975.95
			70	211.322	1980.88
			71	216.655	1983.48
			72	219.504	1982.05
			73	217.402	1985.87
			74	218.254	1980.04
			75	221.511	1972.13
			76	224.671	1975.25
			77	223.566	1968.54
			78	232.349	1985.04
			79	237.907	1980.55
			80	246.225	1978.76
			81	251.49	1983.11
			82	248.146	1985.42
			1	0	1911.6
			2	0	1901.88
			3	0	1896.48
			4	0	1892.16
			5	16.993	1892.55
			6	25.466	1897.34
			7	27.711	1891
			8	25.137	1881.88
			9	12.457	1883.92
			10	22.744	1885.67
			11	22.167	1882.96
			12	24.878	1891.89
			13	26.39	1894.29
			14	38.524	1908.21
			15	46.802	1914.95
			16	53.353	1913.03
			17	54.152	1923.64
			18	63.647	1934.34
			19	73.287	1932.42
			20	77.206	1936.94
			21	83.029	1938.96
			22	88.687	1941.98
			23	87.45	1954.48
			24	90.171	1956.06
			25	89.574	1955.1
			26	80.537	1955.05
			27	72.683	1959.29
			28	84.158	1957.54
			29	90.963	1963.34
			30	103.247	1969.9
			31	103.656	1964.9
			32	105.851	1967.15
			33	110.951	1961.75
			34	120.358	1959.32
			35	137.032	1960.47
			36	139.952	1953.3
			37	137.723	1950.75
			38	148.982	1946.91
			39	144.203	1945.9
			40	149.527	1940.48
			41	155.825	1932.96
			42	146.628	1929.82
			43	134.399	1931.71
			44	126.085	1929.26
			45	124.061	1926.62
			46	119.952	1920.67
			47	113.4	1915.05
			48	107.865	1907.65
			49	109.141	1902.63
			50	116.272	1896.56
			51	117.33	1896.08
			52	113.054	1892.81
			53	112.945	1890.76
			54	109.178	1889.28
			55	116.701	1886.67
			56	111.697	1882.96
			57	112.614	1887.47
			58	118.651	1873.92
			59	110.935	1860.99
			60	99.361	1853.81
			61	97.524	1842.97
			62	103.884	1831.14
			63	111.94	1835.68
			64	99.729	1806.59
			65	90.481	1812.87
			1	1350.14	904.373
			2	1352.93	898.189
			3	1361.93	895.383
			4	1364.03	891.065
			5	1361.57	874.217
			6	1357.57	869.698
			7	1353.49	861.345
			8	1355.13	860.825
			9	1354.9	854.521
			10	1351.58	855.455
			11	1344.57	853.49
			12	1339.73	846.975
			13	1334.74	847.316
			14	1333.18	848.756
			15	1341.65	837.325
			16	1344.66	831.437
			17	1346.31	830.936
			18	1351.24	832.778
			19	1360.23	837.193
			20	1365.53	844.457
			21	1368.24	851.404
			22	1372.05	843.478
			23	1376.46	839.421
			24	1379.56	839.054
			25	1378.44	841.269
			26	1385.9	849.854
			27	1387.7	852.155
			28	1389.39	850.785
			29	1391.02	849.79
			30	1389.78	849.916
			31	1388.32	849.93
			32	1392.75	859.002
			33	1393.9	866.939
			34	1393.41	867.922
			35	1392.77	870.693
			36	1397.09	872.799
			37	1404.37	865.497
			38	1404.43	865.005
			39	1399.26	861.801
			40	1398.49	862.051
			41	1401.61	860.123
			42	1408.01	860.052
			43	1412.28	856.54
			44	1412.84	852.468
			45	1419.03	853.182
			46	1422.46	847.919
			47	1427.55	844.369
			48	1430.41	837.357
			49	1434.49	836.016
			50	1440.71	834.556
			51	1450.51	837.144
			52	1454.81	842.805
			53	1461.49	848.371
			54	1464.55	846.889
			55	1466.16	842.7
			56	1473.02	858.53
			57	1475.39	854.908
			58	1481.35	855.566
			59	1484.22	858.943
			60	1485.09	860.022
			61	1478.55	864.769
			62	1475.69	868.756
			63	1476.85	867.816
			64	1480.45	865.238
			65	1480.54	858.55
			66	1482.84	852.53
			67	1489.14	855.545
			68	1486.09	855.88
			69	1483.65	856.973
			70	1482.8	860.291
			71	1466.26	866.455
			72	1471.19	858.932
			73	1478.62	852.16
			74	1487.07	853.372
			75	1492.44	852.629
			76	1494.68	850.273
			77	1494.2	842.835
			78	1498.54	841.747
			79	1503.38	840.576
			80	1497.9	845.721
			81	1498.3	839.864
			82	1499.37	836.036
			83	1503.67	827.472
			84	1506.37	822.147
			85	1508.41	823.847
			86	1502.2	819.069
			87	1502.69	819.271
			88	1509.17	815.189
			89	1511.44	815.061
			90	1509.76	814.255
			91	1513.74	807.739
			92	1512.16	805.534
			93	1510.95	807.386
			94	1511.64	803.668
			95	1506.23	800.138
			96	1505.66	800.302
			97	1504.51	794.86
			98	1505.88	797.262
			99	1507.74	797.257
			100	1508.21	798.886
			101	1504.28	797.175
			102	1499.6	796.773
			103	1498.16	800.102
			104	1495.23	802.642
			105	1495.77	804.251
			106	1497.08	807.207
			107	1498.67	808.653
			108	1501.95	807.858
			109	1499.06	810.506
			110	1502.7	810.876
			111	1504.11	812.543
			112	1505.85	811.317
			113	1506.86	809.309
			114	1506.06	808.925
			115	1507.28	808.167
			116	1505.37	806.574
			117	1505.01	806.085
			118	1502.9	805.971
			119	1504.28	807.549
			1	1415.68	1484.67
			2	1413.06	1482.2
			3	1413.76	1479.78
			4	1414.62	1479.44
			5	1408.04	1474.19
			6	1410.74	1474.23
			7	1412.45	1473.9
			8	1412.25	1469.65
			9	1422.94	1472.28
			10	1449.63	1441.16
			11	1439.06	1456.08
			12	1439.84	1459.26
			13	1439.53	1462.19
			14	1436.94	1463.43
			15	1438.67	1462.49
			16	1437.85	1463.42
			17	1437.25	1464.59
			18	1437.86	1466.94
			19	1440.35	1469.64
			20	1441.31	1467.31
			21	1439.3	1466.27
			22	1437.67	1470.45
			23	1443.92	1475.3
			24	1445.78	1475.81
			25	1446.62	1479.77
			26	1446.14	1470.59
			27	1441.67	1473.23
			28	1440.02	1471.24
			29	1437.94	1471.25
			30	1439.2	1469.03
			31	1434.29	1465.84
			32	1432.47	1466.96
			33	1429.11	1476.69
			34	1427.82	1481.82
			35	1430.98	1482.4
			36	1423.92	1485.58
			37	1405.36	1481.48
			38	1406.46	1475.27
			39	1409.75	1472.76
			40	1402.97	1469.78
			41	1406.38	1471.26
			42	1407.17	1472.38
			43	1405.54	1467.81
			44	1403.06	1471.41
			45	1401.16	1471.23
			46	1400.57	1465.58
			47	1407.75	1463.39
			48	1408.45	1469.71
			49	1410.2	1474.71
			50	1406.95	1475.97
			51	1402.21	1479.36
			52	1396.88	1481.82
			53	1394.98	1474.58
			54	1392.7	1479
			55	1392.97	1484.85
			56	1396.75	1482.97
			57	1402.72	1478.56
			58	1406.09	1479.12
			59	1409.62	1479.18
			60	1411.4	1484.71
			61	1409.75	1488.7
			62	1412.37	1493.61
			63	1414.36	1498.12
			64	1415.43	1498.98
			65	1413.52	1492.28
			66	1413.1	1490.49
			67	1413.7	1487.83
			68	1411.56	1489.26
			69	1402.89	1493.57
			70	1393.25	1486.48
			71	1396.1	1485.5
			72	1414.41	1487.43
			73	1415.62	1484.91
			74	1410.79	1483.23
			75	1414.08	1474.49
			76	1413.61	1474.59
			77	1414.16	1472.06
			78	1414.81	1472.78
			79	1415.28	1475.75
			80	1416.02	1477.57
			81	1416.08	1476.01
			82	1416.06	1475.49
			83	1420.41	1473.78
			84	1420.13	1480.53
			85	1429.33	1498.6
			86	1427.89	1502.34
			87	1431.8	1500.6
			88	1438.23	1501.9
			89	1433.82	1505.62
			90	1437.04	1513
			91	1440.98	1521.02
			92	1447.83	1530.36
			93	1445.14	1534.82
			94	1449.49	1537.79
			95	1449.03	1537.87
			96	1450.67	1546.44
			97	1459.07	1553.91
			98	1467.08	1556.22
			99	1469.82	1550.49
			100	1473.19	1547.8
			101	1474.66	1541.6
			102	1475.12	1540.41
			103	1479.34	1548.74
			104	1485.09	1552.77
			1	1769.59	148.168
			2	1764.64	146.864
			3	1767.18	161.952
			4	1770.33	169.08
			5	1772.48	187.002
			6	1777.31	187.711
			7	1776.47	191.855
			8	1777.03	200.911
			9	1766.81	201.566
			10	1761.08	213.456
			11	1754.83	212.662
			12	1754.9	211.045
			13	1752.64	204.535
			14	1757.96	208.796
			15	1758.46	204.917
			16	1758.44	212.643
			17	1758.77	208.593
			18	1752.02	211.71
			19	1751.7	209.675
			20	1755.46	212.035
			21	1756.27	207.633
			22	1754.11	203.293
			23	1756.06	205.908
			24	1755.13	203.501
			25	1756.75	211.041
			26	1753.41	213.334
			27	1750.98	210.374
			28	1750.69	207.261
			29	1753.72	208.828
			30	1752.99	209.768
			31	1755.27	214.921
			32	1751.45	207.423
			33	1757.58	213.138
			34	1758.42	209.345
			35	1756.92	203.823
			36	1753.65	208.718
			37	1757.25	208.185
			38	1758.27	206.166
			39	1757.4	207.236
			40	1770.34	213.63
			41	1771.82	215.721
			42	1768.07	214.545
			43	1768.65	209.42
			44	1774.79	207.948
			45	1779.11	206.114
			46	1784.41	206.05
			47	1790.79	204.031
			48	1791.89	205.878
			49	1793.68	208.824
			50	1788.32	207.226
			51	1791.3	203.356
			52	1793.64	206.448
			53	1796.11	203.717
			54	1795.54	203.75
			55	1800.63	203.118
			56	1801.24	206.302
			57	1803.08	203.186
			58	1799.86	202.309
			59	1799.21	202.49
			60	1804.99	195.687
			61	1802.7	190.923
			62	1805.07	186.317
			63	1809.03	182.082
			64	1811.41	182.994
			65	1815.78	175.077
			66	1816.54	171.613
			67	1819.76	174.141
			68	1824.87	171.57
			69	1814.14	156.638
			70	1807.19	150.222
			71	1803.26	142.159
			72	1803.26	125.331
			73	1812.2	115.329
			74	1821.99	121.575
			75	1831.08	124.103
			76	1835.55	123.776
			77	1840.51	121.502
			78	1838.32	120.256
			79	1839.91	119.272
			80	1841.1	113.841
			81	1849.13	101.927
			82	1857.98	93.528
			83	1865.81	89.139
			84	1876.86	86.518
			85	1877.21	83.243
			86	1875.47	77.441
			87	1877.89	74.486
			88	1882.05	92.099
			89	1882.34	104.985
			90	1887.28	99.578
			91	1893.09	99.606
			92	1897.55	106.015
			93	1897.22	106.925
			94	1897.4	108.744
			95	1897.29	106.53
			96	1897.57	105.086
			97	1897.59	104.64
			98	1896.13	102.546
			99	1899.58	100.984
			100	1897.91	100.102
			101	1899.82	94.138
			102	1900.18	98.157
			103	1900.1	97.712
			104	1899.93	96.774
			105	1894.72	94.754
			106	1891.11	91.249
			107	1886.62	92.798
			108	1881.06	88.084
			109	1893.75	82.913
			110	1901.41	76.212
			111	1906.34	67.802
			112	1915.06	54.312
			113	1913.49	66.048
			114	1909.31	80.346
			1	907.574	1534.66
			2	912.229	1533.22
			3	904.417	1537.76
			4	901.769	1534.29
			5	902.076	1533.34
			6	905.162	1522.34
			7	900.221	1515.41
			8	901.536	1518.94
			9	898.164	1514.89
			10	901.23	1503.53
			11	902.553	1503.72
			12	895.336	1505.82
			13	900.494	1516.47
			14	906.571	1516.46
			15	915.057	1504.16
			16	934.99	1515.65
			17	939.806	1513.71
			18	942.138	1504.94
			19	950.336	1500.2
			20	950.27	1501.43
			21	949.854	1491.69
			22	958.139	1486.53
			23	954.125	1492.13
			24	957.861	1493.86
			25	960.945	1494.14
			26	961.516	1480.86
			27	964.459	1479.24
			28	964.189	1469.41
			29	952.264	1462.21
			30	943.036	1470.62
			31	937.034	1485.99
			32	939.957	1486.33
			33	941.63	1481.81
			34	946.094	1482.45
			35	944.181	1476.84
			36	945.722	1473.6
			37	952.885	1475.32
			38	953.825	1497.39
			39	944.263	1503.76
			40	943.241	1506.22
			41	971.85	1489.04
			42	978.39	1486.68
			43	970.317	1473.96
			44	985.258	1466.43
			45	996.266	1464.44
			46	1007.56	1457.75
			47	1013.43	1452.76
			48	1023.09	1443.41
			49	1025.2	1440.49
			50	1030.63	1438.02
			51	1034.54	1428.98
			52	1038.22	1423.69
			53	1043.85	1423.04
			54	1044.78	1416.56
			55	1057.95	1423.17
			56	1059.82	1419.84
			57	1067.93	1417.87
			58	1076.28	1415.92
			59	1076.17	1417.9
			60	1080.48	1418.28
			61	1085.58	1417.53
			62	1094.42	1413.7
			63	1098.83	1410.73
			64	1102.61	1407.84
			65	1113.49	1404.07
			66	1113.33	1399.71
			67	1112.25	1395.54
			68	1115.01	1393.33
			69	1118.33	1389.56
			70	1117.63	1381.79
			71	1119.87	1381.46
			72	1119.39	1386.99
			73	1125.85	1383.66
			74	1132.29	1382.15
			75	1136.45	1369.38
			76	1141.95	1371.55
			77	1142.37	1368.18
			78	1140.88	1364.72
			79	1144.36	1357.79
			80	1142.59	1357.39
			81	1141.88	1348.72
			82	1142.25	1340.89
			83	1144.89	1334.95
			84	1140.86	1331.46
			85	1138.71	1337.55
			86	1137.53	1333.76
			87	1179.08	1335.34
			88	1180.04	1335.51
			89	1180.75	1335.3
			90	1181.26	1335.56
			91	1178.91	1335.2
			92	1179.81	1337.02
			1	1274.4	2210.76
			2	1284.12	2210.76
			3	1296	2210.76
			4	1300.02	2197.3
			5	1308.13	2195.6
			6	1315.19	2191.89
			7	1328.27	2182.96
			8	1338.52	2176.67
			9	1345.34	2173.45
			10	1349.95	2168.93
			11	1359.41	2161.77
			12	1367.02	2154.07
			13	1374.97	2152.14
			14	1391.8	2150.77
			15	1393.42	2130.14
			16	1410.76	2133.34
			17	1397.33	2139.36
			18	1409.21	2134.32
			19	1425.8	2129.8
			20	1432.96	2136.82
			21	1437.35	2143.07
			22	1443.24	2142.23
			23	1445.18	2133.83
			24	1450.83	2132.03
			25	1457.05	2137.59
			26	1467.47	2143.73
			27	1461.23	2145.19
			28	1461.08	2140.77
			29	1457.05	2131.89
			30	1465.77	2130.22
			31	1480.81	2122.56
			32	1479.74	2104.29
			33	1475.67	2103.88
			34	1483.91	2099.17
			35	1486.47	2106.52
			36	1497.17	2106.51
			37	1512.13	2109.62
			38	1507.58	2109.48
			39	1510.59	2109.8
			40	1537.09	2105.34
			41	1535.12	2100.84
			42	1532.92	2106.98
			43	1543.1	2078.1
			44	1541.13	2082.82
			45	1535.37	2094.95
			46	1537.94	2089.55
			47	1546.38	2066.08
			48	1543.35	2065.59
			49	1545.72	2066.83
			50	1550.43	2071.05
			51	1563.88	2082.25
			52	1571.8	2072.43
			53	1578.02	2066.05
			54	1578.05	2071.42
			55	1591.52	2073.17
			56	1596.48	2073.74
			57	1594.3	2078.95
			58	1592.32	2079.37
			59	1593.37	2088.01
			60	1603.37	2079.11
[truncated: 3,526 more rows]

## Sheet: Sample1
			FRAMES	X	Y

## Sheet: Sample2
			FRAMES	X	Y
