# Supplementary material for: A simple 3D cellular chemotaxis assay and analysis workflow suitable for a wide range of migrating cells
Source: MethodsX. 2019 Nov 16;6:2807–21. doi: 10.1016/j.mex.2019.11.001 (PMC6909357; doi:10.1016/j.mex.2019.11.001)
Supplement: Supplementary file 4 [file mmc4.zip › mmc4.xlsm]

## Sheet: Sheet1
Label	ID	TRACK_ID	QUALITY	POSITION_X	POSITION_Y	POSITION_Z	POSITION_T	FRAME	RADIUS	VISIBILITY	MANUAL_COLOR	MEAN_INTENSITY	MEDIAN_INTENSITY	MIN_INTENSITY	MAX_INTENSITY	TOTAL_INTENSITY	STANDARD_DEVIATION	ESTIMATED_DIAMETER	CONTRAST	SNR	CAUTION !! Don't change column names and their order.
